# Supplementary material for: Mechanistic Insights into CO2 Adsorption of Li4SiO4 at High Temperature
Source: Materials (Basel). 2025 Jan 12;18(2):319. doi: 10.3390/ma18020319 (PMC11766996; doi:10.3390/ma18020319)
Supplement: Supplementary file 1 [file materials-18-00319-s001.zip]

Archive with 1 entries (1 files):
- materials-3412454-supplementary.pdf
